# Supplementary material for: Mother–Infant Dyadic Neural Synchrony Measured Using EEG Hyperscanning and Validated Using Behavioral Measures
Source: Children (Basel). 2025 Jan 22;12(2):115. doi: 10.3390/children12020115 (PMC11854398; doi:10.3390/children12020115)
Supplement: Supplementary file 1 [file children-12-00115-s001.zip]

Archive with 1 entries (1 files):
- children-3397000-supplementary.pdf
